# Supplementary material for: Habitat Suitability and Relative Abundance of the European Wildcat (Felis silvestris) in the Southeastern Part of Its Range
Source: Animals (Basel). 2025 Sep 26;15(19):2816. doi: 10.3390/ani15192816 (PMC12524287; doi:10.3390/ani15192816)
Supplement: Supplementary file 1 [file animals-15-02816-s001.zip]

Archive with 1 entries (1 files):
- animals-3816956-supplementary.pdf
